# Supplementary material for: A Multidrug-Resistant Escherichia coli Caused the Death of the Chinese Soft-Shelled Turtle (Pelodiscus sinensis)
Source: Vet Sci. 2025 May 14;12(5):473. doi: 10.3390/vetsci12050473 (PMC12115518; doi:10.3390/vetsci12050473)
Supplement: Supplementary file 1 [file vetsci-12-00473-s001.zip]

Archive with 1 entries (1 files):
- vetsci-3563851-supplementary.pdf
